# Supplementary material for: The Role of Wearable Sensors to Monitor Physical Activity and Sleep Patterns in Older Adult Inpatients: A Structured Review
Source: Sensors (Basel). 2023 May 18;23(10):4881. doi: 10.3390/s23104881 (PMC10222486; doi:10.3390/s23104881)
Supplement: Supplementary file 1 [file sensors-23-04881-s001.zip]

Archive with 1 entries (1 files):
- sensors-2342956-supplementary.pdf
